# Supplementary material for: Cigarette Smoking and Human Gut Microbiota in Healthy Adults: A Systematic Review
Source: Biomedicines. 2022 Feb 21;10(2):510. doi: 10.3390/biomedicines10020510 (PMC8962244; doi:10.3390/biomedicines10020510)
Supplement: Supplementary file 1 [file biomedicines-10-00510-s001.zip]

Archive with 3 entries (3 files):
- SFigure 1.pdf
- STable 1.pdf
- STable 2.pdf
